# Supplementary material for: Light Control of Salt-Induced Proline Accumulation Is Mediated by ELONGATED HYPOCOTYL 5 in Arabidopsis
Source: Front Plant Sci. 2019 Dec 10;10:1584. doi: 10.3389/fpls.2019.01584 (PMC6914869; doi:10.3389/fpls.2019.01584)
Supplement: Supplementary file 2 [file Table_1.xlsx]

## Sheet: oligo
Table S1:	Oligonucleotides used in this study
Name	Sequence	Gene	Use	Efficiency	Reference
P5CS1FW	gtgtatttggttgagacttgagg	P5CS1	qRT-PCR	1.995	Aleksza et al. 2017, Plant Physiol 175:555-567
P5CS1REV	aaaccactacataagcgaggg	P5CS1	qRT-PCR	1.995	Aleksza et al. 2017, Plant Physiol 175:555-567
PDH1FW	agctgccaaatctttaccaacatc	ProDH1	qRT-PCR	2.018	Aleksza et al. 2017, Plant Physiol 175:555-567
PDH1REV	gcttccatgagagtttgaagttcg	ProDH1	qRT-PCR	2.018	Aleksza et al. 2017, Plant Physiol 175:555-567
ACTINFW	ggtaacattgtgctcagtggtgg	Actin	qRT-PCR	2.015	Aleksza et al. 2017, Plant Physiol 175:555-567
ACTINREV	aacgaccttaatcttcatgctgc	Actin	qRT-PCR	2.015	Aleksza et al. 2017, Plant Physiol 175:555-567
GAPDHFW		GAPDH	qRT-PCR	2.034
GAPDHREV		GAPDH	qRT-PCR	2.034
UBQ1FW	CGCAAGTGCTATGCTCGTCTT	UBQ1	qRT-PCR	2.018
UBQ1REV	GCCTCAACTGGTTGCTGTGA	UBQ1	qRT-PCR	2.018
P5CS1_ChIP1_FW	catacaccacccaacgaaca	P5CS1	ChIP-qPCR, G-box region		This study
P5CS1_ChIP1_REV	taaacaccagcgacaccaga	P5CS1	ChIP-qPCR, G-box region		This study
P5CS1_ChIP2_FW	gcgccgcataaaatagaaat	P5CS1	ChIP-qPCR, C-box region		This study
P5CS1_ChIP2_REV	aataaaatcggcggctgag	P5CS1	ChIP-qPCR, C-box region		This study
PDH_ChIP_FW	agttatccgatgactcatcctatg	ProDH1	ChIP-qPCR, C-box region		This study
PDH_ChIP_REV	aagggaaagaggaagattgtgg	ProDH1	ChIP-qPCR, C-box region		This study
Pair2-F	GTTCACTTCCACGGCGTTTC	P5CS1	ChIP-qPCR, UTR region		Feng et al., 2016, Proc Natl Acad Sci U S A 113: E8335-E8343
Pair2-R	CAAATGAAGTGGCGCGTGTT	P5CS1	ChIP-qPCR, UTR region		Feng et al., 2016, Proc Natl Acad Sci U S A 113: E8335-E8343
Pair5-F	GTCGTTTAGACATACACATCACTTC	ProDH1	ChIP-qPCR, EMF region		Feng et al., 2016, Proc Natl Acad Sci U S A 113: E8335-E8343
Pair5-R	AGAGAGAGAGAAAAAACTACTTTTTCG	ProDH1	ChIP-qPCR, EMF region		Feng et al., 2016, Proc Natl Acad Sci U S A 113: E8335-E8343
P5CS1-F1wt	aataccaaacctacccttagttccacacgtggcgtttcctggtttgataacagagc	P5CS1	EMSA / G-box / wild type		This study
P5CS1-R1wt	gctctgttatcaaaccaggaaacgccacgtgtggaactaagggtaggtttggtatt	P5CS1	EMSA / G-box / wild type		This study
P5CS1-F1mut	aataccaaacctacccttagttccaacatgtgcgtttcctggtttgataacagagc	P5CS1	EMSA / G-box / mutant		This study
P5CS1-R1mut	gctctgttatcaaaccaggaaacgcacatgttggaactaagggtaggtttggtatt	P5CS1	EMSA / G-box / mutant		This study
P5CS1-F2wt	gcataaaatagaaatcgtgagagacgacgtcatctaaaaattgccttgctgtccac	P5CS1	EMSA / C-box / wild type		This study
P5CS1-R2wt	gtggacagcaaggcaatttttagatgacgtcgtctctcacgatttctattttatgc	P5CS1	EMSA / C-box / wild type		This study
P5CS1-F2mut	gcataaaatagaaatcgtgagagactcatgaatctaaaaattgccttgctgtccac	P5CS1	EMSA / C-box / mutant		This study
P5CS1-R2mut	gtggacagcaaggcaatttttagattcatgagtctctcacgatttctattttatgc	P5CS1	EMSA / C-box / mutant		This study
PDH1-F1wt	aaatttaaaaataatgataattaaggacgtcagagacagcaaggccctgaccatag	PDH1	EMSA / C-box / wild type		This study
PDH1-R1wt	ctatggtcagggccttgctgtctctgacgtccttaattatcattatttttaaattt	PDH1	EMSA / C-box / wild type		This study
PDH1-F1mut	aaatttaaaaataatgataattaagtcatgaagagacagcaaggccctgaccatag	PDH1	EMSA / C-box / mutant		This study
PDH1-R1mut	ctatggtcagggccttgctgtctcttactgacttaattatcattatttttaaattt	PDH1	EMSA / C-box / mutant		This study
